# Supplementary material for: Surface Architecture Influences the Rigidity of Candida albicans Cells
Source: Nanomaterials (Basel). 2022 Feb 7;12(3):567. doi: 10.3390/nano12030567 (PMC8840568; doi:10.3390/nano12030567)
Supplement: Supplementary file 1 [file nanomaterials-12-00567-s001.zip]

Archive with 1 entries (1 files):
- nanomaterials-1536593-supplementary.pdf
